# Supplementary material for: Innovative Mycotoxin Detoxifying Agents Decrease the Absorption Rate of Aflatoxin B1 and Counteract the Oxidative Stress in Broiler Chickens Exposed to Low Dietary Levels of the Mycotoxin
Source: Toxins (Basel). 2025 Feb 10;17(2):82. doi: 10.3390/toxins17020082 (PMC11861810; doi:10.3390/toxins17020082)
Supplement: Supplementary file 1 [file toxins-17-00082-s001.zip]

Archive with 1 entries (1 files):
- toxins-3274099-supplementary.pdf
